# Supplementary material for: Development of Nanocoated Filaments for 3D Fused Deposition Modeling of Antibacterial and Antioxidant Materials
Source: Polymers (Basel). 2022 Jun 29;14(13):2645. doi: 10.3390/polym14132645 (PMC9269528; doi:10.3390/polym14132645)
Supplement: Supplementary file 1 [file polymers-14-02645-s001.zip]

Archive with 1 entries (1 files):
- polymers-1757841-supplementary.pdf
